# Supplementary material for: On the Operational Conditions’ Effect on the Performance of an Anion Exchange Membrane Water Electrolyzer: Electrochemical Impedance Spectroscopy Study
Source: Membranes (Basel). 2023 Feb 3;13(2):192. doi: 10.3390/membranes13020192 (PMC9966502; doi:10.3390/membranes13020192)
Supplement: Supplementary file 1 [file membranes-13-00192-s001.zip]

Archive with 1 entries (1 files):
- membranes-2157611-supplementary.pdf
